# Supplementary material for: Bile Acids and Risk of Adverse Cardiovascular Events and All-Cause Mortality in Patients with Acute Coronary Syndrome
Source: Nutrients. 2024 Apr 5;16(7):1062. doi: 10.3390/nu16071062 (PMC11013079; doi:10.3390/nu16071062)
Supplement: Supplementary file 1 [file nutrients-16-01062-s001.zip]

Archive with 1 entries (1 files):
- nutrients-2902946-supplementary.pdf
